# Supplementary material for: Multi-omics analysis reveals the prognostic and tumor micro-environmental value of lumican in multiple cancer types
Source: Front Mol Biosci. 2023 Aug 24;10:1158747. doi: 10.3389/fmolb.2023.1158747 (PMC10484533; doi:10.3389/fmolb.2023.1158747)
Supplement: Supplementary file 8 [file Table1.XLSX]

## Sheet: Sheet1
Table S1. GSEA functional enrichment analysis of LUM from 33 tumors.
Cancer	KEGG	EnrichmentScore
ACC	Ecm Receptor Interaction	0.60959
ACC	Olfactory Transduction	0.504342
ACC	Fatty Acid Metabolism	0.729489
ACC	Regulation Of Actin Cytoskeleton	0.514839
ACC	Melanoma	0.610065
BLCA	Basal Cell Carcinoma	0.48199
BLCA	Glioma	0.578535
BLCA	Pathways In Cancer	0.467486
BLCA	Acute Myeloid Leukemia	0.593435
BLCA	Calcium Signaling Pathway	0.39836
BRCA	Folate Biosynthesis	-0.893286
BRCA	Abc Transporters	0.540264
BRCA	B Cell Receptor Signaling Pathway	0.477888
BRCA	Ecm Receptor Interaction	0.614333
BRCA	Hematopoietic Cell Lineage	0.590116
CESC	Pathways In Cancer	0.534919
CESC	Cytokine Cytokine Receptor Interaction	0.564179
CESC	Neuroactive Ligand Receptor Interaction	0.545765
CESC	Cell Adhesion Molecules Cams	0.646076
CESC	Focal Adhesion	0.630916
CHOL	Cell Adhesion Molecules Cams	0.639465
CHOL	Cytokine Cytokine Receptor Interaction	0.517703
CHOL	Oxidative Phosphorylation	-0.661377
CHOL	Ribosome	-0.604486
CHOL	Citrate Cycle Tca Cycle	-0.772899
COAD	Cytokine Cytokine Receptor Interaction	0.630509
COAD	Neuroactive Ligand Receptor Interaction	0.606756
COAD	Olfactory Transduction	0.706501
COAD	Regulation Of Autophagy	0.721944
COAD	Cell Adhesion Molecules Cams	0.634769
DLBC	Olfactory Transduction	-0.8528
ESCA	Calcium Signaling Pathway	0.615736
ESCA	Focal Adhesion	0.600893
ESCA	Neuroactive Ligand Receptor Interaction	0.577729
ESCA	Olfactory Transduction	0.582693
ESCA	Arrhythmogenic Right Ventricular Cardiomyopathy Arvc	0.625391
GBM	Cytokine Cytokine Receptor Interaction	0.604779
GBM	Neuroactive Ligand Receptor Interaction	0.450872
GBM	Hematopoietic Cell Lineage	0.71703
GBM	Chemokine Signaling Pathway	0.705385
GBM	Regulation Of Autophagy	-0.652683
HNSC	Axon Guidance	0.549458
HNSC	Calcium Signaling Pathway	0.592899
HNSC	Cell Adhesion Molecules Cams	0.593909
HNSC	Focal Adhesion	0.638564
HNSC	Tight Junction	0.564936
KICH	Cytokine Cytokine Receptor Interaction	0.606365
KICH	Chemokine Signaling Pathway	0.623078
KICH	Systemic Lupus Erythematosus	0.638212
KICH	Nod Like Receptor Signaling Pathway	0.713213
KICH	Glutathione Metabolism	0.708665
KIRC	Pathways In Cancer	0.547523
KIRC	Neuroactive Ligand Receptor Interaction	0.617188
KIRC	Dilated Cardiomyopathy	0.622349
KIRC	Wnt Signaling Pathway	0.60251
KIRC	Hedgehog Signaling Pathway	0.670922
KIRP	Cytokine Cytokine Receptor Interaction	0.612465
KIRP	Chemokine Signaling Pathway	0.605214
KIRP	Neuroactive Ligand Receptor Interaction	0.564826
KIRP	Cell Adhesion Molecules Cams	0.617822
KIRP	Hematopoietic Cell Lineage	0.680158
LAML	Chemokine Signaling Pathway	0.667953
LAML	Focal Adhesion	0.678856
LAML	Prion Diseases	0.808712
LAML	Ecm Receptor Interaction	0.713289
LAML	Nod Like Receptor Signaling Pathway	0.720631
LGG	Cell Adhesion Molecules Cams	0.644389
LGG	Cytokine Cytokine Receptor Interaction	0.697342
LGG	Chemokine Signaling Pathway	0.651478
LGG	Jak Stat Signaling Pathway	0.617783
LGG	T Cell Receptor Signaling Pathway	0.655638
LIHC	Cytokine Cytokine Receptor Interaction	0.570384
LIHC	Neuroactive Ligand Receptor Interaction	0.577502
LIHC	Pathways In Cancer	0.51427
LIHC	Cell Adhesion Molecules Cams	0.615316
LIHC	Ecm Receptor Interaction	0.630523
LUAD	Olfactory Transduction	0.793972
LUAD	Cytokine Cytokine Receptor Interaction	0.578198
LUAD	Focal Adhesion	0.536572
LUAD	Chemokine Signaling Pathway	0.566569
LUAD	Cell Adhesion Molecules Cams	0.598522
LUSC	Olfactory Transduction	0.813422
LUSC	Cytokine Cytokine Receptor Interaction	0.679464
LUSC	Natural Killer Cell Mediated Cytotoxicity	0.649025
LUSC	Jak Stat Signaling Pathway	0.667061
LUSC	Toll Like Receptor Signaling Pathway	0.687192
MESO	Neuroactive Ligand Receptor Interaction	0.517943
MESO	Ecm Receptor Interaction	0.654515
MESO	Antigen Processing And Presentation	-0.663265
MESO	Systemic Lupus Erythematosus	-0.617225
MESO	Cytosolic Dna Sensing Pathway	-0.681877
OV	Olfactory Transduction	-0.487577
OV	Starch And Sucrose Metabolism	-0.722543
OV	Regulation Of Autophagy	-0.717836
OV	Porphyrin And Chlorophyll Metabolism	-0.70747
OV	Steroid Hormone Biosynthesis	-0.608698
PAAD	Olfactory Transduction	-0.56366
PAAD	Allograft Rejection	0.692987
PAAD	Citrate Cycle Tca Cycle	0.805068
PAAD	Primary Immunodeficiency	0.738553
PAAD	Butanoate Metabolism	0.630918
PCPG	Pathways In Cancer	0.535371
PCPG	Focal Adhesion	0.548766
PCPG	Chemokine Signaling Pathway	0.66989
PCPG	Cytokine Cytokine Receptor Interaction	0.658493
PCPG	Cell Adhesion Molecules Cams	0.673601
PRAD	Chemokine Signaling Pathway	0.647739
PRAD	Cytokine Cytokine Receptor Interaction	0.677827
PRAD	Focal Adhesion	0.594324
PRAD	Jak Stat Signaling Pathway	0.628843
PRAD	Neuroactive Ligand Receptor Interaction	0.598475
READ	Neuroactive Ligand Receptor Interaction	0.543774
READ	Cytokine Cytokine Receptor Interaction	0.566065
READ	Jak Stat Signaling Pathway	0.552175
READ	Chemokine Signaling Pathway	0.557816
READ	Ecm Receptor Interaction	0.639475
SARC	Neuroactive Ligand Receptor Interaction	-0.465094
SARC	Calcium Signaling Pathway	-0.540849
SARC	Oocyte Meiosis	-0.484634
SARC	Taste Transduction	-0.618936
SARC	Allograft Rejection	0.668721
SKCM	Cell Adhesion Molecules Cams	0.630147
SKCM	Chemokine Signaling Pathway	0.585455
SKCM	Cytokine Cytokine Receptor Interaction	0.677187
SKCM	Dilated Cardiomyopathy	0.577602
SKCM	Jak Stat Signaling Pathway	0.587947
STAD	Pathways In Cancer	0.510369
STAD	Cytokine Cytokine Receptor Interaction	0.4788
STAD	Neuroactive Ligand Receptor Interaction	0.496083
STAD	Mapk Signaling Pathway	0.431289
STAD	Regulation Of Actin Cytoskeleton	0.471541
TGCT	Calcium Signaling Pathway	0.599151
TGCT	Ecm Receptor Interaction	0.648778
TGCT	Focal Adhesion	0.592555
TGCT	Neuroactive Ligand Receptor Interaction	0.610157
TGCT	Vascular Smooth Muscle Contraction	0.632426
THCA	Cytokine Cytokine Receptor Interaction	0.665857
THCA	Pathways In Cancer	0.454143
THCA	Focal Adhesion	0.533787
THCA	Chemokine Signaling Pathway	0.674198
THCA	T Cell Receptor Signaling Pathway	0.68099
THYM	Cytokine Cytokine Receptor Interaction	0.66161
THYM	Jak Stat Signaling Pathway	0.651652
THYM	Drug Metabolism Cytochrome P450	0.74493
THYM	Metabolism Of Xenobiotics By Cytochrome P450	0.76312
THYM	Retinol Metabolism	0.738968
UCEC	Cytokine Cytokine Receptor Interaction	0.479189
UCEC	Graft Versus Host Disease	0.7512
UCEC	Pathways In Cancer	0.450122
UCEC	Chemokine Signaling Pathway	0.477591
UCEC	Cell Adhesion Molecules Cams	0.550829
UCS	Olfactory Transduction	0.470717
UCS	Cytokine Cytokine Receptor Interaction	0.476826
UCS	Focal Adhesion	0.530863
UCS	Viral Myocarditis	0.630981
UCS	Calcium Signaling Pathway	0.497127
UVM	Neuroactive Ligand Receptor Interaction	0.707602
UVM	Chemokine Signaling Pathway	0.616545
UVM	Cytokine Cytokine Receptor Interaction	0.689004
UVM	Calcium Signaling Pathway	0.607055
UVM	Cell Adhesion Molecules Cams	0.639163
